# Supplementary material for: Pyrrolidine, Piperazine, and Diazinane Alkaloids from the Marine Bacterium Strain Vibrio ruber ZXR-93
Source: Molecules. 2024 Sep 19;29(18):4446. doi: 10.3390/molecules29184446 (PMC11433930; doi:10.3390/molecules29184446)
Supplement: Supplementary file 1 [file molecules-29-04446-s001.zip]

Archive with 1 entries (1 files):
- molecules-3193573-supplementary.pdf
